# Supplementary material for: Protein Enrichment of Donor Breast Milk and Impact on Growth in Very Low Birth Weight Infants
Source: Nutrients. 2021 Aug 20;13(8):2869. doi: 10.3390/nu13082869 (PMC8401419; doi:10.3390/nu13082869)
Supplement: Supplementary file 1 [file nutrients-13-02869-s001.zip]

Archive with 1 entries (1 files):
- nutrients-1323456-supplementary.pdf
